# Supplementary material for: Mg2+-dependent mechanism of environmental versatility in a multidrug efflux pump
Source: bioRxiv. 2024 Jun 10:2024.06.10.597921. Preprint. [Version 1] doi: 10.1101/2024.06.10.597921 (PMC11195059; doi:10.1101/2024.06.10.597921)
Supplement: Supplement 4 [file media-4.zip]

Archive with 5 entries (5 files):
- Supplementary Data 3/Uptake plots 1.pdf
- Supplementary Data 3/Uptake plots 2.pdf
- Supplementary Data 3/Uptake plots 3.pdf
- Supplementary Data 3/Uptake plots 4.pdf
- Supplementary Data 3/Uptake plots 5.pdf
